# Supplementary material for: Production of Pectic Oligosaccharides from Citrus Peel via Steam Explosion
Source: Foods. 2024 Nov 22;13(23):3738. doi: 10.3390/foods13233738 (PMC11640180; doi:10.3390/foods13233738)
Supplement: Supplementary file 1 [file foods-13-03738-s001.zip]

Archive with 1 entries (1 files):
- foods-3259116-supplementary.pdf
